# Supplementary material for: Species presence frequency and diversity in different patch types along an altitudinal gradient: Larix chinensis Beissn in Qinling Mountains (China)
Source: PeerJ. 2016 Mar 15;4:e1803. doi: 10.7717/peerj.1803 (PMC4797764; doi:10.7717/peerj.1803)
Supplement: Data S1 [file peerj-04-1803-s002.xls]

## Sheet: Sheet1
Average DBH
	G		B		M		D
	Mean	SD	Mean	SD	Mean	SD	Mean	SD
Low-altitude	6.02	1.28	12.03	2.56	15.62	3.57	17.98	2.55
Mid-altitude	3.48	2.74	9.88	3.31	13.08	4.36	16.22	3.45
High-altitude	5.38	2.46	7.88	3.59	9.65	4.74	14.42	5.47
Average height
	G		B		M		D
	Mean	SD	Mean	SD	Mean	SD	Mean	SD
Low-altitude	3.02	1.41	4.64	1.89	7.27	1.79	9.01	1.96
	1.75	0.71	2.59	1.94	3.81	1.28	5.15	1.41
High-altitude	1.48	0.95	2.26	0.76	3.46	0.89	3.69	1.27
Average basal area
	G		B		M		D
	Mean	SD	Mean	SD	Mean	SD	Mean	SD
Low-altitude	2.21	1.11	17.32	6.25	26.28	3.56	50.11	9.72
Mid-altitude	5.51	1.31	14.92	1.95	39.33	2.78	45.74	6.12
High-altitude	13.91	5.17	26.79	7.82	35.89	9.06	40.11	14.05
Average volume of tree (×10-3)（m3）
	G		B		M		D
	Mean	SD	Mean	SD	Mean	SD	Mean	SD
Low-altitude	2.22473	1.09	26.7883	4.98	63.6852	11.87	150.497	12.01
Mid-altitude	3.21417	1.42	12.8809	5.51	49.9491	12.79	78.5203	13.17
High-altitude	6.86227	2.64	20.1818	2.54	41.3931	4.23	49.3353	6.63
Stand volume
	G		B		M		D
	Mean	SD	Mean	SD	Mean	SD	Mean	SD
Low-altitude	6.18476	3.09	112.082	14.98	101.196	11.87	250.879	23.01
Mid-altitude	7.2833	3.42	41.219	8.51	145.951	12.79	199.756	19.17
High-altitude	6.03879	2.64	25.0254	2.54	64.5733	4.23	40.4948	8.63
Species compositional proportion of functional groups in the L. chinensis forest.
		GS	BS	MS	DS	GES	INF
Low-altitude	G(40sp.)	0.25	0.1	0	0.1	0.5	0.05
	B(31sp.)	0.129	0.1935	0.0322	0.0968	0.4195	0.129
	M(26sp.)	0	0.0769	0.1538	0.0769	0.4617	0.2307
	D(35sp.)	0.0571	0.1143	0	0.1714	0.6	0.0572
		GS	BS	MS	DS	GES	INF
Mid-altitude	G(46sp.)	0.2391	0.0652	0	0.0652	0.5653	0.0652
	B(37sp.)	0.1081	0.1892	0	0.1081	0.4595	0.1351
	M(31sp.)	0	0.0323	0.1935	0.0322	0.4194	0.3226
	D(35sp.)	0.1143	0.1143	0	0.1714	0.4858	0.1142
		GS	BS	MS	DS	GES	INF
High-altitude	G(30sp.)	0.2667	0.1	0	0.1	0.4333	0.1
	B(24sp.)	0.0833	0.2083	0.0417	0.0833	0.4167	0.1667
	M(17sp.)	0	0.1177	0.2353	0.0588	0.3529	0.2353
	D(28sp.)	0.1071	0.1071	0	0.1429	0.5	0.1429
Species compositional proportion of plant life forms in the L. chinensis forest.
		Tree	Shurb	Perennial	Annual	Fern
Low-altitude	G(40sp.)	0.075	0.175	0.5	0.25	0
	B(31sp.)	0.0968	0.1935	0.4194	0.2581	0.0323
	M(26sp.)	0.1154	0.1923	0.3846	0.2308	0.0769
	D(35sp.)	0.0857	0.1429	0.5143	0.2571	0
Mid-altitude	G(46sp.)	0.0652	0.1087	0.7826	0.0435	0
	B(37sp.)	0.0811	0.1081	0.7297	0.0541	0.027
	M(31sp.)	0.0968	0.129	0.5161	0.1936	0.0645
	D(35sp.)	0.0857	0.1143	0.7429	0.0571	0
High-altitude	G(30sp.)	0.0333	0.1333	0.8334	0	0
	B(24sp.)	0.0417	0.1667	0.7083	0.0833	0
	M(17sp.)	0.0588	0.2353	0.3529	0.2353	0.1177
	D(28sp.)	0.0357	0.1429	0.8214	0	0
Species seed dispersal types in L. chinensis forest.
		Bird	small animal	wind
Low-altitude	G(40sp.)	0.156	0.31	0.534
	B(31sp.)	0.1305	0.4935	0.376
	M(26sp.)	0.1733	0.5769	0.2498
	D(35sp.)	0.1592	0.4193	0.4215
		Bird	small animal	wind
Mid-altitude	G(46sp.)	0.0885	0.1652	0.7463
	B(37sp.)	0.1081	0.2873	0.6046
	M(31sp.)	0.092	0.5145	0.3935
	D(35sp.)	0.1143	0.3005	0.5852
		Bird	small animal	wind
High-altitude	G(30sp.)	0.0502	0.1823	0.7675
	B(24sp.)	0.0738	0.3171	0.6091
	M(17sp.)	0.03	0.4777	0.4923
	D(28sp.)	0.0571	0.32	0.6229
Species diversity indices for species in different patch types of the forest cycle in the L. chinensis forest.
S′ number of species
	G		B		M		D
Low-altitude	40	4.6	31	6.3	26	6.5	35	6.4
Mid-altitude	46	5.2	37	4.3	31	3.2	35	6.4
High-altitude	30	7.1	24	6.8	17	2.4	28	4.5
D′ Simpson index
	G		B		M		D
Low-altitude	0.8716	0.16	0.7842	0.09	0.6908	0.08	0.8427	0.07
Mid-altitude	0.9461	0.08	0.8223	0.13	0.7173	0.17	0.8816	0.11
High-altitude	0.7911	0.05	0.6724	0.09	0.5175	0.13	0.8092	0.08
H′ Shannon-Wiener index
	G		B		M		D
Low-altitude	2.9532	0.46	2.3428	0.42	1.698	0.49	2.7115	0.36
Mid-altitude	2.9826	0.56	2.5105	0.51	1.8321	0.41	2.8308	0.36
High-altitude	2.4139	0.39	2.0044	0.44	1.5972	0.72	2.2566	0.39
J′ Pielou richness index
	G		B		M		D
Low-altitude	0.7725	0.16	0.8311	0.15	0.5659	0.13	0.8903	0.14
Mid-altitude	0.7619	0.11	0.8861	0.11	0.664	0.17	0.8382	0.08
High-altitude	0.594	0.13	0.6876	0.14	0.5073	0.09	0.6321	0.12
